# Supplementary material for: Genomic characterization of ribitol teichoic acid synthesis in Staphylococcus aureus: genes, genomic organization and gene duplication
Source: BMC Genomics. 2006 Apr 5;7:74. doi: 10.1186/1471-2164-7-74 (PMC1458327; doi:10.1186/1471-2164-7-74)
Supplement: Additional File 1 — new TarB sequences.fasta. New TarB sequences identified by NCBI ORFinder [file 1471-2164-7-74-S1.FAST]

>new_tarB|Mu50
MNVLIKKFYHLVVRI
LSKMITPQVIDKPHI
VFMMTFPEDIKPIIK
ALNNSSYQKTVLTTP
KQAPYLSELSDDVDV
IEMTNRTLVKQIKAL
KSAQMIIIDNYYLLL
GGYNKTSNQHIVQTW
HASGALKNFGLTDHQ
VDVSDKAMVQQYRKV
YQATDFYLVGCEQMS
QCFKQSLGATEEQML
YFGLPRINKYYTADR
ATVKAELKDKYGITN
KLVLYVPTYREDKAD
NRAIDKAYFEKCLPG
YTLINKLHPSIEDSD
IDDVSSIDTSTLMLM
SDIIISDYSSLPIEA
SLLDIPTIFYVYDEG
TYDKVRGLNQFYKAI
PDSYKVYTEEDLIMT
IQEKEHLLSPLFKDW
HKYNTDKSLHQLTEY
IDKMVTK*
>new_tarB|N315
MNVLIKKFYHLVVRI
LSKMITPQVIDKPHI
VFMMTFPEDIKPIIK
ALNNSSYQKTVLTTP
KQAPYLSELSDDVDV
IEMTNRTLVKQIKAL
KSAQMIIIDNYYLLL
GGYNKTSNQHIVQTW
HASGALKNFGLTDHQ
VDVSDKAMVQQYRKV
YQATDFYLVGCEQMS
QCFKQSLGATEEQML
YFGLPRINKYYTADR
ATVKAELKDKYGITN
KLVLYVPTYREDKAD
NRAIDKAYFEKCLPG
YTLINKLHPSIEDSD
IDDVSSIDTSTLMLM
SDIIISDYSSLPIEA
SLLDIPTIFYVYDEG
TYDKVRGLNQFYKAI
PDSYKVYTEEDLIMT
IQEKEHLLSPLFKDW
HKYNTDKSLHQLTEY
IDKMVTK*
