# Supplementary material for: Genomic characterization of ribitol teichoic acid synthesis in Staphylococcus aureus: genes, genomic organization and gene duplication
Source: BMC Genomics. 2006 Apr 5;7:74. doi: 10.1186/1471-2164-7-74 (PMC1458327; doi:10.1186/1471-2164-7-74)
Supplement: Additional File 2 — The tar and tag orthologs in S. aureus. Identity and E-value are shown here. Newly identified TarB (named new_tarB) is also included. * Orthologs identified by dual-BLAST. ** Orthologs identified by Phylogenetic analysis (detail in figure 1). *** ORFs which the extension (new_tarB) are based. [file 1471-2164-7-74-S2.xls]

## Sheet: 工作表1
	N315			Mu50			MW2			COL			MSSA476			MSSA252
	homolog	Identity		homolog	identity	e-value	homolog	identity	e-value	homolog	identity	e-value	homolog	identity	e-value	homolog	identity	e-value
tagA	*gi|15926313	32.08	1e-34	*gi|15923626	32.08	1e-34	*gi|21282327	32.08	1e-34	*gi|57651477	32.08	1e-34	*gi|49485508	32.08	1e-34	*gi|49482864	32.08	9e-34
tarA	gi|15926313	34.18	2e-34	gi|15923626	34.18	3e-34	gi|21282327	34.18	2e-34	gi|57651477	34.18	2e-34	gi|49485508	34.18	2e-34	gi|49482864	34.18	2e-33
tagD	*gi|15926318	69.53	1e-52	*gi|15923631	69.53	1e-52	*gi|21282332	69.53	1e-52	*gi|57651482	69.53	1e-52	*gi|49485513	69.53	1e-52	*gi|49482869	69.53	1e-52
tarD	gi|15926318	64.29	7e-47	gi|15923631	64.29	7e-47	gi|21282332	64.29	7e-47	gi|57651482	64.29	7e-47	gi|49485513	64.29	7e-47	gi|49482869	64.29	7e-47
tagF	*gi|15925957	48.96	2e-111	*gi|15923244	48.96	2e-111	*gi|21281959	48.96	2e-111	*gi|57652514	48.96	2e-111	*gi|49485134	48.96	2e-111	*gi|49482490	48.96	2e-111
	gi|15925956	25.52	1e-25	gi|15923243	25.52	2e-25	gi|21281958	25.52	1e-25	gi|57652513	25.52	2e-25	gi|49485131	25.52	1e-25	gi|49482487	25.52	5e-26
	gi|15925960	26.61	3e-25	gi|15923247	26.61	3e-25	gi|21281962	26.61	3e-25	gi|57652517	26.61	3e-25	gi|49485137	26.61	3e-25	gi|49482493	26.61	3e-25
tarF	**gi|15925957	47.34	3e-100	**gi|15923244	47.34	3e-100	**gi|21281959	47.34	3e-100	**gi|57652514	47.34	1e-100	**gi|49485134	47.34	3e-100	**gi|49482490	47.34	3e-100
	gi|15925956	26.1	2e-28	gi|15923243	26.1	2e-28	gi|21281958	25.84	6e-28	gi|57652513	26.1	2e-28	gi|49485131	25.84	6e-28	gi|49482487	25.32	9e-27
	gi|15925960	26.61	1e-26	gi|15923247	26.61	1e-26	gi|21281962	26.61	1e-26	gi|57652517	26.61	1e-26	gi|49485137	26.61	1e-26	gi|49482493	26.61	1e-26
																gi|49484585	23.11	2e-11
tagB	*new_tarB|N315	31.46	1e-46	*new_tarB|Mu50	31.46	1e-46	*gi|21282330	31.74	2e-44	*gi|57651480	31.74	7e-45	*gi|49485511	31.74	2e-44	*gi|49482867	30.7	8e-43
	***gi|15926316	32.74	1e-17	***gi|15923629	32.74	1e-17	gi|21281962	29.17	6e-35	gi|57652517	29.17	6e-35	gi|49485137	29.17	6e-35	gi|49482493	29.17	6e-35
	gi|15925960	29.17	6e-35	gi|15923247	29.17	6e-35	gi|21281958	30.95	9e-34	gi|57652513	30.61	3e-33	gi|49485131	30.95	9e-34	gi|49482487	30.95	9e-34
	gi|15925956	31.29	2e-34	gi|15923243	31.29	2e-34	gi|21281959	32.17	9e-31	gi|57652514	32.17	9e-31	gi|49485134	32.17	9e-31	gi|49482490	32.17	7e-31
	gi|15925957	32.17	1e-30	gi|15923244	32.17	1e-30
tarB	new_tarB|N315	31.46	1e-46	new_tarB|Mu50	31.46	1e-46	gi|21282330	28.76	2e-38	gi|57651480	29.29	6e-40	gi|49485511	28.76	2e-38	gi|49482867	28.39	9e-39
	**gi|15926316	31.95	7e-16	**gi|15923629	31.95	7e-16	**gi|21281962	28.7	2e-29	**gi|57652517	28.7	2e-29	**gi|49485137	28.7	2e-29	**gi|49482487	32.92	8e-30
	gi|15925960	28.7	2e-29	gi|15923247	28.7	2e-29	gi|21281958	32.51	2e-29	gi|57652513	32.1	7e-29	gi|49485131	32.51	2e-29	gi|49482493	28.7	2e-29
	gi|15925956	32.51	2e-29	gi|15923243	32.51	2e-29	gi|21281959	30.38	8e-27	gi|57652514	30.38	8e-27	gi|49485134	30.38	8e-27	gi|49482490	30.38	8e-27
	gi|15925957	30.38	8e-27	gi|15923244	30.38	8e-27
tarI	**gi|15925958	62.71	2e-84	**gi|15923245	62.71	2e-84	**gi|21281960	62.71	2e-84	**gi|57652515	62.71	2e-84	**gi|49485135	62.71	2e-84	**gi|49482491	62.71	2e-84
	**gi|15925954	62.29	2e-81	**gi|15923241	62.29	2e-81	**gi|21281956	62.29	4e-81	**gi|57652511	62.29	2e-81	**gi|49485129	62.29	4e-81	**gi|49482485	62.29	2e-81
tarJ	**gi|15925959	60.18	9e-123	**gi|15923246	60.18	9e-123	**gi|21281961	60.47	4e-123	**gi|57652516	60.47	4e-123	**gi|49485136	60.47	4e-123	**gi|49482492	60.47	4e-123
	**gi|15925955	57.48	9e-121	**gi|15923242	57.48	9e-121	**gi|21281957	57.48	3e-120	**gi|57652512	57.48	3e-120	**gi|49485130	57.48	3e-120	**gi|49482486	57.77	7e-121
tarL	**gi|15925956	45.65	1e-87	**gi|15923243	45.65	1e-87	**gi|21281958	45.65	1e-87	**gi|57652513	45.38	4e-87	**gi|49485131	45.65	1e-87	**gi|49482487	45.65	9e-88
	**gi|15925960	44.47	1e-84	**gi|15923247	44.47	1e-84	**gi|21281962	44.47	1e-84	**gi|57652517	44.47	1e-84	**gi|49485137	44.47	1e-84	**gi|49482493	44.47	1e-84
	gi|15925957	32.29	3e-24	gi|15923244	32.29	3e-24	gi|21281959	32.29	5e-24	gi|57652514	32.29	3e-24	gi|49485134	32.29	5e-24	gi|49482490	32.29	5e-24
	gi|15925960	29.17	6e-35	gi|15923247	29.17	6e-35	gi|21282330	24.18	7e-15	gi|57651480	24.54	2e-15	gi|49485511	24.18	7e-15	gi|49482867	24.18	1e-14
							gi|21282330	31.74	2e-44	gi|57651480	31.74	7e-45	gi|49485511	31.74	2e-44	gi|49482867	30.7	8e-43
tarK	gi|15925960	34.28	3e-51	gi|15923247	34.28	3e-51	gi|21281962	34.28	3e-51	gi|57652513	34.06	1e-51	gi|49485137	34.28	3e-51	gi|49482493	34.28	3e-51
	gi|15925956	34.06	3e-51	gi|15923243	34.06	3e-51	gi|21281958	34.06	3e-51	gi|57652517	34.28	3e-51	gi|49485131	34.06	3e-51	gi|49482487	34.06	3e-51
	gi|15925957	29.52	5e-32	gi|15923244	29.52	5e-32	gi|21281959	29.52	9e-32	gi|57652514	29.52	5e-32	gi|49485134	29.52	8e-32	gi|49482490	29.77	2e-32
