# Supplementary material for: Genomic characterization of ribitol teichoic acid synthesis in Staphylococcus aureus: genes, genomic organization and gene duplication
Source: BMC Genomics. 2006 Apr 5;7:74. doi: 10.1186/1471-2164-7-74 (PMC1458327; doi:10.1186/1471-2164-7-74)
Supplement: Additional File 3 — Annotations of tar/tag orthologs in NCBI. NCBI annotations for tar/tag orthologs are shown here. Because of high homologous, tarA/tagA/tarB/tagB have been already annotated as teichoic acid biosynthesis protein, while other ORFs have not been well annotated. [file 1471-2164-7-74-S3.xls]

## Sheet: Sheet1
	N315		Mu50		MW2		COL		MRSA476		MRSA252
tagA	*gi|15926313	teichoic acid biosynthesis protein [Staphylococcus aureus subsp. aureus N315] gi|15926313|ref|NP_373846.1|[15926313]	*gi|15923626	teichoic acid biosynthesis protein [Staphylococcus aureus subsp. aureus Mu50] gi|15923626|ref|NP_371160.1|[15923626]	*gi|21282327	teichoic acid biosynthesis protein [Staphylococcus aureus subsp. aureus MW2] gi|21282327|ref|NP_645415.1|[21282327]	*gi|21282327	teichoic acid biosynthesis protein [Staphylococcus aureus subsp. aureus MW2] gi|21282327|ref|NP_645415.1|[21282327]	*gi|49485508	teichoic acid biosynthesis protein [Staphylococcus aureus subsp. aureus MSSA476] gi|49485508|ref|YP_042729.1|[49485508]	*gi|49482864	teichoic acid biosynthesis protein [Staphylococcus aureus subsp. aureus MRSA252] gi|49482864|ref|YP_040088.1|[49482864]
tarA	**gi|15926313	teichoic acid biosynthesis protein [Staphylococcus aureus subsp. aureus N315] gi|15926313|ref|NP_373846.1|[15926313]	**gi|15923626	teichoic acid biosynthesis protein [Staphylococcus aureus subsp. aureus Mu50] gi|15923626|ref|NP_371160.1|[15923626]	**gi|21282327	teichoic acid biosynthesis protein [Staphylococcus aureus subsp. aureus MW2] gi|21282327|ref|NP_645415.1|[21282327]	**gi|21282327	teichoic acid biosynthesis protein [Staphylococcus aureus subsp. aureus MW2] gi|21282327|ref|NP_645415.1|[21282327]	**gi|49485508	teichoic acid biosynthesis protein [Staphylococcus aureus subsp. aureus MSSA476] gi|49485508|ref|YP_042729.1|[49485508]	**gi|49482864	teichoic acid biosynthesis protein [Staphylococcus aureus subsp. aureus MRSA252] gi|49482864|ref|YP_040088.1|[49482864]
tagD	*gi|15926318	teichoic acid biosynthesis protein D [Staphylococcus aureus subsp. aureus N315] gi|15926318|ref|NP_373851.1|[15926318]	*gi|15923631	teichoic acid biosynthesis protein D [Staphylococcus aureus subsp. aureus Mu50] gi|15923631|ref|NP_371165.1|[15923631]	*gi|21282332	teichoic acid biosynthesis protein D [Staphylococcus aureus subsp. aureus MW2] gi|21282332|ref|NP_645420.1|[21282332]	*gi|57651482	glycerol-3-phosphate cytidylyltransferase [Staphylococcus aureus subsp. aureus COL] gi|57651482|ref|YP_185580.1|[57651482]	*gi|49485513	glycerol-3-phosphate cytidylyltransferase [Staphylococcus aureus subsp. aureus MSSA476] gi|49485513|ref|YP_042734.1|[49485513]	*gi|49482869	glycerol-3-phosphate cytidylyltransferase [Staphylococcus aureus subsp. aureus MRSA252] gi|49482869|ref|YP_040093.1|[49482869]
tarD	**gi|15926318	teichoic acid biosynthesis protein D [Staphylococcus aureus subsp. aureus N315] gi|15926318|ref|NP_373851.1|[15926318]	**gi|15923631	teichoic acid biosynthesis protein D [Staphylococcus aureus subsp. aureus Mu50] gi|15923631|ref|NP_371165.1|[15923631]	**gi|21282332	teichoic acid biosynthesis protein D [Staphylococcus aureus subsp. aureus MW2] gi|21282332|ref|NP_645420.1|[21282332]	**gi|57651482	glycerol-3-phosphate cytidylyltransferase [Staphylococcus aureus subsp. aureus COL] gi|57651482|ref|YP_185580.1|[57651482]	**gi|49485513	glycerol-3-phosphate cytidylyltransferase [Staphylococcus aureus subsp. aureus MSSA476] gi|49485513|ref|YP_042734.1|[49485513]	**gi|49482869	glycerol-3-phosphate cytidylyltransferase [Staphylococcus aureus subsp. aureus MRSA252] gi|49482869|ref|YP_040093.1|[49482869]
tagF	*gi|15925967	hypothetical protein SA0254 [Staphylococcus aureus subsp. aureus N315] gi|15925967|ref|NP_373500.1|[15925967]	*gi|15923244	trancated TagF [Staphylococcus aureus subsp. aureus Mu50] gi|15923244|ref|NP_370778.1|[15923244]	*gi|21281959	hypothetical protein MW0230 [Staphylococcus aureus subsp. aureus MW2] gi|21281959|ref|NP_645045.1|[21281959]	*gi|57652514	TagF domain protein [Staphylococcus aureus subsp. aureus COL] gi|57652514|ref|YP_185135.1|[57652514]	*gi|49485134	putative teichoic acid biosynthesis protein [Staphylococcus aureus subsp. aureus MSSA476] gi|49485134|ref|YP_042355.1|[49485134]	*gi|49482490	putative teichoic acid biosynthesis protein [Staphylococcus aureus subsp. aureus MRSA252] gi|49482490|ref|YP_039714.1|[49482490]
tarF	**gi|15925967	hypothetical protein SA0254 [Staphylococcus aureus subsp. aureus N315] gi|15925967|ref|NP_373500.1|[15925967]	**gi|15923244	trancated TagF [Staphylococcus aureus subsp. aureus Mu50] gi|15923244|ref|NP_370778.1|[15923244]	**gi|21281959	hypothetical protein MW0230 [Staphylococcus aureus subsp. aureus MW2] gi|21281959|ref|NP_645045.1|[21281959]	**gi|57652514	TagF domain protein [Staphylococcus aureus subsp. aureus COL] gi|57652514|ref|YP_185135.1|[57652514]	**gi|49485134	putative teichoic acid biosynthesis protein [Staphylococcus aureus subsp. aureus MSSA476] gi|49485134|ref|YP_042355.1|[49485134]	**gi|49482490	putative teichoic acid biosynthesis protein [Staphylococcus aureus subsp. aureus MRSA252] gi|49482490|ref|YP_039714.1|[49482490]
tagB	New_tarB		New_tarB		*gi|21282330		*gi|57651480		*gi|49485511		*gi|49482867
	***gi|15926316	teichoic acid biosynthesis protein B [Staphylococcus aureus subsp. aureus N315] gi|15926316|ref|NP_373849.1|[15926316]	***gi|15926329	hypothetical protein SA0607 [Staphylococcus aureus subsp. aureus N315] gi|15926329|ref|NP_373862.1|[15926329]		teichoic acid biosynthesis protein B [Staphylococcus aureus subsp. aureus MW2] gi|21282330|ref|NP_645418.1|[21282330]		teichoic acid biosynthesis protein B [Staphylococcus aureus subsp. aureus COL] gi|57651480|ref|YP_185578.1|[57651480]		teichoic acid biosynthesis protein [Staphylococcus aureus subsp. aureus MSSA476] gi|49485511|ref|YP_042732.1|[49485511]		teichoic acid biosynthesis protein [Staphylococcus aureus subsp. aureus MRSA252] gi|49482867|ref|YP_040091.1|[49482867]
tarB	**New_tarB		**New_tarB		**gi|21282330		**gi|57651480		**gi|49485511		**gi|49482867
	***gi|15926316	teichoic acid biosynthesis protein B [Staphylococcus aureus subsp. aureus N315] gi|15926316|ref|NP_373849.1|[15926316]	***gi|15926329	hypothetical protein SA0607 [Staphylococcus aureus subsp. aureus N315] gi|15926329|ref|NP_373862.1|[15926329]		teichoic acid biosynthesis protein B [Staphylococcus aureus subsp. aureus MW2] gi|21282330|ref|NP_645418.1|[21282330]		teichoic acid biosynthesis protein B [Staphylococcus aureus subsp. aureus COL] gi|57651480|ref|YP_185578.1|[57651480]		teichoic acid biosynthesis protein [Staphylococcus aureus subsp. aureus MSSA476] gi|49485511|ref|YP_042732.1|[49485511]		teichoic acid biosynthesis protein [Staphylococcus aureus subsp. aureus MRSA252] gi|49482867|ref|YP_040091.1|[49482867]
tarI	**gi|15925958	conserved hypotheticl protein [Staphylococcus aureus subsp. aureus N315] gi|15925958|ref|NP_373491.1|[15925958]	**gi|15923245	similar to 2-C-methyl-D-erythritol 4-phosphate cytidylyltransferase [Staphylococcus aureus subsp. aureus Mu50] gi|15923245|ref|NP_370779.1|[15923245]	**gi|21281960	conserved hypotheticl protein [Staphylococcus aureus subsp. aureus MW2] gi|21281960|ref|NP_645046.1|[21281960]	**gi|57652515	4-diphosphocytidyl-2C-methyl-D-erythritol synthase, putative [Staphylococcus aureus subsp. aureus COL] gi|57652515|ref|YP_185136.1|[57652515]	**gi|49485135	hypothetical protein SAS0232 [Staphylococcus aureus subsp. aureus MSSA476] gi|49485135|ref|YP_042356.1|[49485135]	**gi|49482491	hypothetical protein SAR0252 [Staphylococcus aureus subsp. aureus MRSA252] gi|49482491|ref|YP_039715.1|[49482491]
	**gi|15925954	hypothetical protein SA0241 [Staphylococcus aureus subsp. aureus N315] gi|15925954|ref|NP_373487.1|[15925954]	**gi|15923241	similar to 2-C-methyl-D-erythritol 4-phosphate cytidylyltransferase [Staphylococcus aureus subsp. aureus Mu50] gi|15923241|ref|NP_370775.1|[15923241]	**gi|21281956	hypothetical protein MW0227 [Staphylococcus aureus subsp. aureus MW2] gi|21281956|ref|NP_645042.1|[21281956]	**gi|57652511	4-diphosphocytidyl-2C-methyl-D-erythritol synthase, putative [Staphylococcus aureus subsp. aureus COL] gi|57652511|ref|YP_185132.1|[57652511]	**gi|49485129	hypothetical protein SAS0227 [Staphylococcus aureus subsp. aureus MSSA476] gi|49485129|ref|YP_042350.1|[49485129]	**gi|49482485	hypothetical protein SAR0246 [Staphylococcus aureus subsp. aureus MRSA252] gi|49482485|ref|YP_039709.1|[49482485]
tarJ	**gi|15925959	hypothetical protein SA0246 [Staphylococcus aureus subsp. aureus N315] gi|15925959|ref|NP_373492.1|[15925959]	**gi|15923246	similar to xylitol dehydrogenase [Staphylococcus aureus subsp. aureus Mu50] gi|15923246|ref|NP_370780.1|[15923246]	**gi|21281961	hypothetical protein MW0232 [Staphylococcus aureus subsp. aureus MW2] gi|21281961|ref|NP_645047.1|[21281961]	**gi|57652516	alcohol dehydrogenase, zinc-containing [Staphylococcus aureus subsp. aureus COL] gi|57652516|ref|YP_185137.1|[57652516]	**gi|49485136	putative zinc-binding dehydrogenase [Staphylococcus aureus subsp. aureus MSSA476] gi|49485136|ref|YP_042357.1|[49485136]	**gi|49482942	MarR family regulatory protein [Staphylococcus aureus subsp. aureus MRSA252] gi|49482942|ref|YP_040166.1|[49482942]
	**gi|19525955	hypothetical protein SA0242 [Staphylococcus aureus subsp. aureus N315] gi|15925955|ref|NP_373488.1|[15925955]	**gi|15923242	similar to xylitol dehydrogenase [Staphylococcus aureus subsp. aureus Mu50] gi|15923242|ref|NP_370776.1|[15923242]	**gi|21281957	hypothetical protein MW0228 [Staphylococcus aureus subsp. aureus MW2] gi|21281957|ref|NP_645043.1|[21281957]	**gi|57652512	alcohol dehydrogenase, zinc-containing [Staphylococcus aureus subsp. aureus COL] gi|57652512|ref|YP_185133.1|[57652512]	**gi|49485130	putative zinc-binding dehydrogenase [Staphylococcus aureus subsp. aureus MSSA476] gi|49485130|ref|YP_042351.1|[49485130]	**gi|49482486	putative zinc-binding dehydrogenase [Staphylococcus aureus subsp. aureus MRSA252] gi|49482486|ref|YP_039710.1|[49482486]
tarL	**gi|15925956	hypothetical protein SA0243 [Staphylococcus aureus subsp. aureus N315] gi|15925956|ref|NP_373489.1|[15925956]	**gi|15922343	hypothetical fumarate hydratase [Sulfolobus tokodaii str. 7] gi|15922343|ref|NP_378012.1|[15922343]	**gi|21281958	hypothetical protein MW0229 [Staphylococcus aureus subsp. aureus MW2] gi|21281958|ref|NP_645044.1|[21281958]	**gi|57652513	teichoic acid biosynthesis protein, putative [Staphylococcus aureus subsp. aureus COL] gi|57652513|ref|YP_185134.1|[57652513]	**gi|49485131	hypothetical protein SAS0229 [Staphylococcus aureus subsp. aureus MSSA476] gi|49485131|ref|YP_042352.1|[49485131]	**gi|49482487	hypothetical protein SAR0248 [Staphylococcus aureus subsp. aureus MRSA252] gi|49482487|ref|YP_039711.1|[49482487]
	**gi|15925960	hypothetical protein SA0247 [Staphylococcus aureus subsp. aureus N315] gi|15925960|ref|NP_373493.1|[15925960]	**gi|15922347	hypothetical protein ST2027 [Sulfolobus tokodaii str. 7] gi|15922347|ref|NP_378016.1|[15922347]	**gi|21281962	hypothetical protein MW0233 [Staphylococcus aureus subsp. aureus MW2] gi|21281962|ref|NP_645048.1|[21281962]	**gi|57652517	teichoic acid biosynthesis protein, putative [Staphylococcus aureus subsp. aureus COL] gi|57652517|ref|YP_185138.1|[57652517]	**gi|49485137	hypothetical protein SAS0234 [Staphylococcus aureus subsp. aureus MSSA476] gi|49485137|ref|YP_042358.1|[49485137]	**gi|49482493	hypothetical protein SAR0254 [Staphylococcus aureus subsp. aureus MRSA252] gi|49482493|ref|YP_039717.1|[49482493]
tarK
